# Supplementary material for: Comprehensive genomic profiling of high‐grade serous ovarian carcinoma from Chinese patients identifies co‐occurring mutations in the Ras/Raf pathway with TP53
Source: Cancer Med. 2019 May 24;8(8):3928–35. doi: 10.1002/cam4.2243 (PMC6639185; doi:10.1002/cam4.2243)
Supplement: Supplementary file 2 [file CAM4-8-3928-s002.xlsx]

## Sheet: contingency_table
	TP53&KRAS double mutated	TP53&KRAS single or not mutated
Endometrial cyst positve	2	2
Endometrial cyst negative	3	81
